# Supplementary material for: Design Parameters to Control Synthetic Gene Expression in Escherichia coli
Source: PLoS One. 2009 Sep 14;4(9):e7002. doi: 10.1371/journal.pone.0007002 (PMC2736378; doi:10.1371/journal.pone.0007002)
Supplement: Table S3 — PLS model statistics for combined gene sets Statistics for the PLS model depicted in Figures 2C, 5, & 6 of the manuscript. Codons listed are those selected by genetic algorithm to provide minimal error in cross-validation for prediction of the dataset (see Materials and Methods). The particular model includes 5 latent variables, which were determined to yield minimal error in cross-validation. Mathematical descriptions of model statistics have been published by Eriksson, et al [15]. Statistics shown apply to the datatset preprocessed as described in Materials and Methods. (0.03 MB XLS) [file pone.0007002.s003.xls]

## Sheet: Combined_NoFNoscFv0_GABestData
Table S3. PLS model statistics for combined gene sets
amino acid	codon	Loadings on LV 1 (17.75%)	Loadings on LV 2 (17.80%)	Loadings on LV 3 (16.49%)	Loadings on LV 4 (15.38%)	Loadings on LV 5 (4.34%)	Q Residuals (28.24%)	Hotelling T^2 (71.76%)	Weights on LV 1 (17.75%)	Weights on LV 2 (17.80%)	Weights on LV 3 (16.49%)	Weights on LV 4 (15.38%)	Weights on LV 5 (4.34%)	Reg Vector for Expression
Ala	GCA	0.318057	-0.35842	0.0829528	-0.0845264	-0.375181	15.752	0.308009	0.0113204	-0.0389326	-0.0373801	-0.0447421	-0.0850463	-0.297825
Ala	GCG	0.13844	0.0783851	-0.310174	0.0950918	0.399461	34.1877	0.29719	0.0099401	-0.00285208	-0.0321233	-0.00879884	0.0299327	-0.00405766
Ala	GCT	-0.279447	0.104115	0.213215	0.262298	-0.451202	21.5623	0.394012	-0.010135	0.0336756	0.0742192	0.068524	-0.0207993	0.288083
Asp	GAC	0.0298308	0.409155	-0.306118	-0.0884966	0.0948153	17.7011	0.118121	0.0108628	0.0239057	-0.0313674	-0.0263442	0.0135805	0.0301567
Asp	GAT	-0.30051	-0.184434	0.179591	-0.022244	0.129495	34.6181	0.0856559	-0.0318538	-0.0227042	0.00808635	0.00473148	0.00834241	-0.20218
Gln	CAA	0.387923	-0.153802	0.342589	-0.177706	0.119684	9.82909	0.148519	0.0369467	0.0175757	0.0424871	0.0111909	-0.0130384	0.346535
Gly	GGA	-0.139319	-0.188921	0.257275	-0.351911	0.345728	19.5451	0.284527	-0.0206305	-0.0270099	-0.0121816	-0.0353048	0.018095	-0.251042
Leu	CTT	-0.0640669	0.0649835	0.411491	-0.339855	-0.0710535	17.3563	0.1294	0.0024284	0.0210815	0.0385514	-0.00666553	-0.0227968	0.119416
Leu	TTG	0.0302761	0.339025	0.249977	-0.390886	0.0394795	10.9591	0.137284	0.0184275	0.0450757	0.0300368	-0.0153596	-0.0140739	0.250808
Lys	AAG	-0.00108616	0.419934	0.0540859	-0.331474	0.133995	15.4074	0.142416	0.0161994	0.0457887	0.0175415	-0.010063	0.0431627	0.287137
Phe	TTC	-0.309913	0.175658	-0.0821154	0.241506	0.344329	26.008	0.25759	-0.016078	0.023744	0.0397797	0.0588473	0.0794753	0.2513
Pro	CCG	0.0974109	0.214525	-0.343491	0.374828	-0.0249417	14.1326	0.130363	0.0170816	0.0263555	0.00855571	0.0413169	0.0252319	0.281039
Ser	AGC	0.486211	-0.290396	0.0346033	0.150081	0.205851	3.78345	0.195672	0.0411362	0.00748794	0.0404916	0.0556172	0.106694	0.545288
Ser	AGT	-0.18885	-0.195282	0.318319	-0.387654	0.36788	7.06635	0.341473	-0.0211727	-0.0175146	0.0138592	-0.00785951	0.106243	-0.0257858
Thr	ACG	0.39733	-0.314537	0.282735	-0.0384151	0.12255	6.28498	0.152375	0.0331853	0.00490711	0.0459759	0.0333709	0.0406403	0.395413
